# Supplementary material for: Regional Odontodysplasia: A Systematic Review of Case Reports
Source: Int J Environ Res Public Health. 2022 Feb 1;19(3):1683. doi: 10.3390/ijerph19031683 (PMC8835375; doi:10.3390/ijerph19031683)
Supplement: Supplementary file 1 [file ijerph-19-01683-s001.zip]

Archive with 1 entries (1 files):
- ijerph-1529663-supplementary.pdf
